# Supplementary material for: Phage Host Range Expansion Through Directed Evolution on Highly Phage-Resistant Strains of Klebsiella pneumoniae
Source: Int J Mol Sci. 2025 Aug 6;26(15):7597. doi: 10.3390/ijms26157597 (PMC12347782; doi:10.3390/ijms26157597)
Supplement: Supplementary file 1 [file ijms-26-07597-s001.zip]

Archive with 1 entries (1 files):
- ijms-3765691-supplementary.xlsx
