# Supplementary material for: Phage Host Range Expansion Through Directed Evolution on Highly Phage-Resistant Strains of Klebsiella pneumoniae
Source: Int J Mol Sci. 2025 Aug 6;26(15):7597. doi: 10.3390/ijms26157597 (PMC12347782; doi:10.3390/ijms26157597)
Supplement: Supplementary file 1 [file ijms-26-07597-s001.zip › ijms-3765691-supplementary.xlsx]

## Sheet: MRSN20176_4-7
Table S1. Predicted mutations in trained phages and their clones isolated from stability testing experiments.
Strain ID	position*	mutation	annotation	amino acid change	residue	gene ID**	description	type	Notes
Original evolved phage variants
MRSN15882-3	37549	A->T	coding(706/894)	stop codon	63	WZPMBQFE_CDS0057	polynucleotide kinase	stop codon
MRSN15882-1	43901	G->T	coding(1346/2247)	Pro-Gln	301	WZPMBQFE_CDS0066	ribonucleotide reductase large subunit	nonsynonymous
MRSN15882-3	43901	G->T	coding(1346/2247)	Pro→Gln	301	WZPMBQFE_CDS0066	ribonucleotide reductase large subunit	nonsynonymous
MRSN15882-5	43901	G->T	coding(1346/2247)	Pro-Gln	301	WZPMBQFE_CDS0066	ribonucleotide reductase large subunit	nonsynonymous
MRSN15882-6	43901	G->T	coding(1346/2247)	Pro-Gln	301	WZPMBQFE_CDS0066	ribonucleotide reductase large subunit	nonsynonymous
MRSN15882-3	80717	C->T	coding(653/759)	Ser->Asn	218	WZPMBQFE_CDS0124	Srd anti-sigma factor	nonsynonymous
MRSN15882-3	80787	T→C	coding(583/759)	Ile→Val	195	WZPMBQFE_CDS0124	Srd anti-sigma factor	nonsynonymous
MRSN15882-3	80907	C→T	coding(463/759)	Val→Met	155	WZPMBQFE_CDS0124	Srd anti-sigma factor	nonsynonymous
MRSN15882-1	81103	CAA->CAAA	coding(493/759)	frameshift	89	WZPMBQFE_CDS0124	Srd anti-sigma factor	frameshift
MRSN15882-3	81133	AAC-GTT	coding(235/759)	Val→Asn	79	WZPMBQFE_CDS0124	Srd anti-sigma factor	nonsynonymous
MRSN15882-6	83990	C→T	coding (64/522)	Ala→Thr	22	WZPMBQFE_CDS0131	nucleoside triphosphate pyrophosphohydrolase	nonsynonymous
MRSN15882-1	55900**	G->A	coding(209/651)	Gly-Asp	70	BXUKSMXV_CDS0081	hinge connector of long tail fiber protein distal connector	nonsynonymous
MRSN15882-6	55900**	G→A	coding (209/651)	Gly→Asp	70	BXUKSMXV_CDS0081	hinge connector of long tail fiber protein distal connector	nonsynonymous
MRSN15882-1	55993**	C->A	coding(302/651)	Thr-Lys	101	BXUKSMXV_CDS0081	hinge connector of long tail fiber protein distal connector	nonsynonymous
MRSN15882-3	55993**	C->A	coding(302/651)	Thr-Lys	101	BXUKSMXV_CDS0081	hinge connector of long tail fiber protein distal connector	nonsynonymous
MRSN15882-6	55993**	C->A	coding(302/651)	Thr-Lys	101	BXUKSMXV_CDS0081	hinge connector of long tail fiber protein distal connector	nonsynonymous
Phage clones isolated in stability testing experiments
MRSN15882-3-2	35133***	G→A	intergenic	N/A	N/A	TVAQXWRR_CDS0050 <-- <-- TVAQXWRR_CDS0051	lysis inhibition <-- <-- head morphogenesis	SNP
MRSN15882-3-2	107635	G→A	coding(85/303)	Leu→Phe	29	TVAQXWRR_CDS0172	thioredoxin domain	nonsynonymous
MRSN15882-6-4	160498	G→A	coding (103/1341)	Ala→Thr	35	WZPMBQFE_CDS0288	tail collar fiber protein	nonsynonymous
*position in reference to KEN22 genome, NCBI accession PP723050
**position in reference to KEN25-2 genome, NCBI accession PP723048
***position in reference to MRSN15882-3-2, NCBI accession PQ537371
